# Supplementary material for: ﻿A new skink of the genus Scincella Mittleman, 1950 (Squamata, Scincidae) from Son La Province, northwestern Vietnam
Source: Zookeys. 2025 Feb 10;1226:319–37. doi: 10.3897/zookeys.1226.139655 (PMC11833305; doi:10.3897/zookeys.1226.139655)
Supplement: XML Treatment for Scincella truongi [file zookeys.1226.139655-treatment1.xml]

<!DOCTYPE tp:taxon-treatment
  PUBLIC "-//TaxonX//DTD Taxonomic Treatment Publishing DTD v0 20100105//EN" "tax-treatment-NSO.dtd">
<tp:taxon-treatment xmlns:tp="http://www.plazi.org/taxpub"><tp:treatment-meta><kwd-group><label>Taxon classification</label><kwd>
                <named-content content-type="kingdom">Animalia</named-content>
              </kwd><kwd>
                <named-content content-type="order">Squamata</named-content>
              </kwd><kwd>
                <named-content content-type="family">Scincidae</named-content>
              </kwd></kwd-group><mixed-citation publication-type="journal"><person-group><name><surname>Pham</surname><given-names>Anh Van</given-names></name><name><surname>Ziegler</surname><given-names>Thomas</given-names></name><name><surname>Pham</surname><given-names>Cuong The</given-names></name><name><surname>Hoang</surname><given-names>Thao Ngoc</given-names></name><name><surname>Ngo</surname><given-names>Hanh Thi</given-names></name><name><surname>Le</surname><given-names>Minh Duc</given-names></name></person-group><article-title>﻿A new skink of the genus <italic><tp:taxon-name><tp:taxon-name-part taxon-name-part-type="genus" reg="Scincella">Scincella</tp:taxon-name-part></tp:taxon-name></italic> Mittleman, 1950 (<tp:taxon-name><tp:taxon-name-part taxon-name-part-type="order">Squamata</tp:taxon-name-part></tp:taxon-name>, <tp:taxon-name><tp:taxon-name-part taxon-name-part-type="family">Scincidae</tp:taxon-name-part></tp:taxon-name>) from Son La Province, northwestern Vietnam</article-title><source>Zookeys</source><day>10</day><month>02</month><year>2025</year><volume>1226</volume><fpage>319</fpage><lpage>337</lpage><pub-id pub-id-type="doi">10.3897/zookeys.1226.139655</pub-id></mixed-citation></tp:treatment-meta><tp:nomenclature><label>﻿</label><tp:taxon-name>
              <object-id xmlns:xlink="http://www.w3.org/1999/xlink" content-type="arpha" xlink:type="simple">C0225AAA-E788-51A0-ACF6-C1E1B2D183E9</object-id>
              <tp:taxon-name-part taxon-name-part-type="genus" reg="Scincella">Scincella</tp:taxon-name-part>
              <tp:taxon-name-part taxon-name-part-type="species" reg="truongi">truongi</tp:taxon-name-part>
              <object-id xmlns:xlink="http://www.w3.org/1999/xlink" content-type="zoobank" xlink:type="simple">https://zoobank.org/09E36087-F43A-4D13-8918-C6F3AD27881E</object-id>
            </tp:taxon-name><tp:taxon-status xmlns:xlink="http://www.w3.org/1999/xlink" xlink:type="simple">sp. nov.</tp:taxon-status><xref ref-type="fig" rid="F3">Figs 3</xref><xref ref-type="fig" rid="F4">, 4</xref></tp:nomenclature><tp:treatment-sec sec-type="material" id="SECID0ESVAI"><title>Material examined.</title><p><bold><italic>Holotype</italic>.</bold> • <abbrev xmlns:xlink="http://www.w3.org/1999/xlink" content-type="institution" xlink:title="Institute of Ecology and Biological Resources" id="ABBRID0E4VAI" xlink:type="simple">IEBR</abbrev> R.6329 (Field number PAT.133) (Figs <xref ref-type="fig" rid="F3">3</xref>, <xref ref-type="fig" rid="F4">4A, B</xref>, <xref ref-type="fig" rid="F5">5A–D</xref>), adult female, collected on 3 April 2013 by A.V. Pham and D.A. Nguyen in evergreen forest near Ta Co Village (<named-content xmlns:xlink="http://www.w3.org/1999/xlink" content-type="dwc:verbatimCoordinates" xlink:type="simple"><named-content content-type="geo-json" specific-use="{&#34;type&#34;:&#34;Point&#34;,&#34;coordinates&#34;:[103.622056,20.987111]}" id="NCID0ERWAI" xlink:type="simple">20°59'13.6"N, 103°37'19.4"E</named-content></named-content>, at an elevation of 1660 m a.s.l.), Sop Cop Commune, within Sop Cop Nature Reserve, Sop Cop District, Son La Province, Vietnam. <bold><italic>Paratypes</italic>.</bold> • <abbrev xmlns:xlink="http://www.w3.org/1999/xlink" content-type="institution" xlink:title="Institute of Ecology and Biological Resources" id="ABBRID0E1WAI" xlink:type="simple">IEBR</abbrev> R.6330 (Field number PAT. 129), adult male; <abbrev xmlns:xlink="http://www.w3.org/1999/xlink" content-type="institution" xlink:title="University of Science" id="ABBRID0E6WAI" xlink:type="simple">HUS</abbrev>.2024.01 (PAT.130) (Fig. <xref ref-type="fig" rid="F6">6</xref>), adult female; <abbrev xmlns:xlink="http://www.w3.org/1999/xlink" content-type="institution" xlink:title="University of Science" id="ABBRID0EIXAI" xlink:type="simple">HUS</abbrev>.2024.02 (PAT.131), adult female; <abbrev xmlns:xlink="http://www.w3.org/1999/xlink" content-type="institution" xlink:title="University of Science" id="ABBRID0ENXAI" xlink:type="simple">HUS</abbrev>.2024.03 (PAT 134) (Fig. <xref ref-type="fig" rid="F7">7</xref>); and adult female, <abbrev xmlns:xlink="http://www.w3.org/1999/xlink" content-type="institution" xlink:title="University of Science" id="ABBRID0EWXAI" xlink:type="simple">HUS</abbrev>.2024.04 (PAT. 164), adult female, bear the same data as the holotype.</p><fig id="F3" position="float" orientation="portrait"><object-id xmlns:xlink="http://www.w3.org/1999/xlink" content-type="doi" xlink:type="simple">10.3897/zookeys.1226.139655.figure3</object-id><object-id xmlns:xlink="http://www.w3.org/1999/xlink" content-type="arpha" xlink:type="simple">CE469494-853F-5752-8C8F-983FC74C43C5</object-id><label>Figure 3.</label><caption><p>Holotype of <italic><tp:taxon-name><tp:taxon-name-part taxon-name-part-type="genus" reg="Scincella">Scincella</tp:taxon-name-part><tp:taxon-name-part taxon-name-part-type="species" reg="truongi">truongi</tp:taxon-name-part></tp:taxon-name></italic> sp. nov. (<abbrev xmlns:xlink="http://www.w3.org/1999/xlink" content-type="institution" xlink:title="Institute of Ecology and Biological Resources" id="ABBRID0EOYAI" xlink:type="simple">IEBR</abbrev> R.6329) in life, adult male. Photographs: AVP.</p></caption><graphic xmlns:xlink="http://www.w3.org/1999/xlink" xlink:href="zookeys-1226-319_article-139655__-g003.jpg" position="float" orientation="portrait" xlink:type="simple" id="oo_1246776.jpg"><uri content-type="original_file" xlink:type="simple">https://binary.pensoft.net/fig/1246776</uri></graphic></fig><fig id="F4" position="float" orientation="portrait"><object-id xmlns:xlink="http://www.w3.org/1999/xlink" content-type="doi" xlink:type="simple">10.3897/zookeys.1226.139655.figure4</object-id><object-id xmlns:xlink="http://www.w3.org/1999/xlink" content-type="arpha" xlink:type="simple">AF9A81A4-678F-5341-A4D5-9F1BD179210D</object-id><label>Figure 4.</label><caption><p>Holotype of <italic><tp:taxon-name><tp:taxon-name-part taxon-name-part-type="genus" reg="Scincella">Scincella</tp:taxon-name-part><tp:taxon-name-part taxon-name-part-type="species" reg="truongi">truongi</tp:taxon-name-part></tp:taxon-name></italic> sp. nov. (<abbrev xmlns:xlink="http://www.w3.org/1999/xlink" content-type="institution" xlink:title="Institute of Ecology and Biological Resources" id="ABBRID0ELZAI" xlink:type="simple">IEBR</abbrev> R.6329) in preservative <bold>A</bold> dorsal view <bold>B</bold> ventral view. Photographs: AVP.</p></caption><graphic xmlns:xlink="http://www.w3.org/1999/xlink" xlink:href="zookeys-1226-319_article-139655__-g004.jpg" position="float" orientation="portrait" xlink:type="simple" id="oo_1246777.jpg"><uri content-type="original_file" xlink:type="simple">https://binary.pensoft.net/fig/1246777</uri></graphic></fig><fig id="F5" position="float" orientation="portrait"><object-id xmlns:xlink="http://www.w3.org/1999/xlink" content-type="doi" xlink:type="simple">10.3897/zookeys.1226.139655.figure5</object-id><object-id xmlns:xlink="http://www.w3.org/1999/xlink" content-type="arpha" xlink:type="simple">FAE4F0B4-1F8B-5CB4-8A10-4D8982700CE3</object-id><label>Figure 5.</label><caption><p>Holotype of <italic><tp:taxon-name><tp:taxon-name-part taxon-name-part-type="genus" reg="Scincella">Scincella</tp:taxon-name-part><tp:taxon-name-part taxon-name-part-type="species" reg="truongi">truongi</tp:taxon-name-part></tp:taxon-name></italic> sp. nov. (<abbrev xmlns:xlink="http://www.w3.org/1999/xlink" content-type="institution" xlink:title="Institute of Ecology and Biological Resources" id="ABBRID0EM1AI" xlink:type="simple">IEBR</abbrev> R.6329): Head <bold>A</bold> lateral view <bold>B</bold> dorsal view <bold>C</bold> hand <bold>D</bold> foot. Photographs: TNH.</p></caption><graphic xmlns:xlink="http://www.w3.org/1999/xlink" xlink:href="zookeys-1226-319_article-139655__-g005.jpg" position="float" orientation="portrait" xlink:type="simple" id="oo_1246778.jpg"><uri content-type="original_file" xlink:type="simple">https://binary.pensoft.net/fig/1246778</uri></graphic></fig><fig id="F6" position="float" orientation="portrait"><object-id xmlns:xlink="http://www.w3.org/1999/xlink" content-type="doi" xlink:type="simple">10.3897/zookeys.1226.139655.figure6</object-id><object-id xmlns:xlink="http://www.w3.org/1999/xlink" content-type="arpha" xlink:type="simple">358E8483-E9A0-5C38-ABE1-70C94F7CD723</object-id><label>Figure 6.</label><caption><p>Paratype of <italic><tp:taxon-name><tp:taxon-name-part taxon-name-part-type="genus" reg="Scincella">Scincella</tp:taxon-name-part><tp:taxon-name-part taxon-name-part-type="species" reg="truongi">truongi</tp:taxon-name-part></tp:taxon-name></italic> sp. nov. (<abbrev xmlns:xlink="http://www.w3.org/1999/xlink" content-type="institution" xlink:title="University of Science" id="ABBRID0ER2AI" xlink:type="simple">HUS</abbrev>.2024.01) in life, adult female. Photographs: AVP.</p></caption><graphic xmlns:xlink="http://www.w3.org/1999/xlink" xlink:href="zookeys-1226-319_article-139655__-g006.jpg" position="float" orientation="portrait" xlink:type="simple" id="oo_1246780.jpg"><uri content-type="original_file" xlink:type="simple">https://binary.pensoft.net/fig/1246780</uri></graphic></fig><fig id="F7" position="float" orientation="portrait"><object-id xmlns:xlink="http://www.w3.org/1999/xlink" content-type="doi" xlink:type="simple">10.3897/zookeys.1226.139655.figure7</object-id><object-id xmlns:xlink="http://www.w3.org/1999/xlink" content-type="arpha" xlink:type="simple">AB8EFB16-180C-54A5-9F0B-B7B24B1D205F</object-id><label>Figure 7.</label><caption><p>Paratype of <italic><tp:taxon-name><tp:taxon-name-part taxon-name-part-type="genus" reg="Scincella">Scincella</tp:taxon-name-part><tp:taxon-name-part taxon-name-part-type="species" reg="truongi">truongi</tp:taxon-name-part></tp:taxon-name></italic> sp. nov. (<abbrev xmlns:xlink="http://www.w3.org/1999/xlink" content-type="institution" xlink:title="University of Science" id="ABBRID0EO3AI" xlink:type="simple">HUS</abbrev>.2024.03) in life, adult female. Photographs: AVP.</p></caption><graphic xmlns:xlink="http://www.w3.org/1999/xlink" xlink:href="zookeys-1226-319_article-139655__-g007.jpg" position="float" orientation="portrait" xlink:type="simple" id="oo_1246781.jpg"><uri content-type="original_file" xlink:type="simple">https://binary.pensoft.net/fig/1246781</uri></graphic></fig></tp:treatment-sec><tp:treatment-sec sec-type="diagnosis" id="SECID0EY3AI"><title>Diagnosis.</title><p>The new species can be distinguished from other species of <italic><tp:taxon-name><tp:taxon-name-part taxon-name-part-type="genus" reg="Scincella">Scincella</tp:taxon-name-part></tp:taxon-name></italic> by a combination of the following characteristics: size medium (<abbrev xmlns:xlink="http://www.w3.org/1999/xlink" xlink:title="snout-vent length" id="ABBRID0EF4AI" xlink:type="simple">SVL</abbrev> up to 594 mm); primary temporals two; external ear opening without lobules; loreals two; supralabials seven or eight; infralabials six or seven; nuchals in three pairs; midbody scales in 28 rows; dorsal scales smooth, in six rows across the back; paravertebral scales 60–67, not widened; ventral scales in 60–70 rows; ten smooth lamellae beneath finger IV and 13–15 beneath toe IV; toes not reaching to fingers when limbs adpressed along body; dorsal surface of body and tail bronze brown with few black spots, a dark stripe running from nostril to eye and extending from posterior corner of eye along upper part of flank to the middle of the tail.</p></tp:treatment-sec><tp:treatment-sec sec-type="description" id="SECID0EJ4AI"><title>Description of holotype.</title><p>Size medium (<abbrev xmlns:xlink="http://www.w3.org/1999/xlink" xlink:title="snout-vent length" id="ABBRID0EP4AI" xlink:type="simple">SVL</abbrev> 54.86 mm), tail regenerated (<abbrev xmlns:xlink="http://www.w3.org/1999/xlink" xlink:title="tail length" id="ABBRID0ET4AI" xlink:type="simple">TaL</abbrev> 35 mm); head longer than wide (<abbrev xmlns:xlink="http://www.w3.org/1999/xlink" xlink:title="head length" id="ABBRID0EX4AI" xlink:type="simple">HL</abbrev> 9.1 mm, <abbrev xmlns:xlink="http://www.w3.org/1999/xlink" xlink:title="head width" id="ABBRID0E24AI" xlink:type="simple">HW</abbrev> 6.57 mm, <abbrev xmlns:xlink="http://www.w3.org/1999/xlink" xlink:title="snout-vent length" id="ABBRID0E64AI" xlink:type="simple">SVL</abbrev>/<abbrev xmlns:xlink="http://www.w3.org/1999/xlink" xlink:title="head length" id="ABBRID0ED5AI" xlink:type="simple">HL</abbrev> 6.02); snout obtuse, round anteriorly; rostral wider than high, distinctly visible from above; supranasals absent; frontonasal wider than long, in contact with rostral, nasals, anterior loreals, and frontal; prefrontals not in contact with each other; frontal narrowing posteriorly, approximately 1.8 times longer than the distance to the tip of snout, in contact with prefrontals, first and second supraoculars, and frontoparietals; frontoparietals in contact with each other anteriorly, bordered by frontal, three supraoculars, parietals, and interparietal; interparietal lozenge-shaped, transparent spot posteriorly absent; parietals in contact posteriorly, posterolateral border surrounded by three scales on each side; nuchal scales in three pairs; nostril in center of nasal, in contact with rostral, frontonasal, loreal, first supralabial; loreals two, anterior loreal higher but narrower than posterior one; preocular one; presuboculars two, in contact with lower preocular, third and fourth supralabials; supraciliaries seven; supraoculars four, the first longest, the second widest, fourth supraocular followed by a small postsupraocular; postoculars three, anterior one in contact with seventh supraciliary, postsupraocular, and upper postsubocular; postsuboculars two, lower one in contact with sixth supralabial; primary temporals two, lower one in contact with sixth and seventh supralabials; secondary temporals two, upper very large, in contact with posterolateral, border of parietal, overlapped by lower one; lower eyelid with an undivided opaque window (central disc), separated from supralabials by two rows of granular scales; supralabials seven, fifth below the eye; external ear opening present, anterior margin with indistinct lobules, tympanum deeply sunk; mental wider than long, round anteriorly, in contact with anterior infralabials and postmental; infralabials seven, first small; postmental undivided, in contact with mental, first and anterior portion of second infralabials on each side, and first pair of chinshields; chinshields in three pairs, first pair in contact with each other medially, second pair separated from each other by a gular scale, and third pair separated from each other by three scales; midbody scales in 28 rows; dorsal scales smooth, in six rows across the back; paravertebral scales 67, not widened; ventral scales smooth, in 68 rows; precloacals four, inner scales overlapping outer ones, central two enlarged, left one overlapped by right one; tail thick at base, medial subcaudals widened vertical length of tail. Limbs relatively developed (<abbrev xmlns:xlink="http://www.w3.org/1999/xlink" xlink:title="snout-vent length" id="ABBRID0EH5AI" xlink:type="simple">SVL</abbrev>/<abbrev xmlns:xlink="http://www.w3.org/1999/xlink" xlink:title="forelimb length" id="ABBRID0EL5AI" xlink:type="simple">FlL</abbrev> 4.28, <abbrev xmlns:xlink="http://www.w3.org/1999/xlink" xlink:title="snout-vent length" id="ABBRID0EP5AI" xlink:type="simple">SVL</abbrev>/<abbrev xmlns:xlink="http://www.w3.org/1999/xlink" xlink:title="hindlimb length" id="ABBRID0ET5AI" xlink:type="simple">HlL</abbrev> 3.0), pentadactyl, dorsal surface of digits covered by two scale rows on basal and by a single row on terminal phalanges; subdigital lamellae keeled, in one row under the digits, ten under fourth finger and 15 under fourth toe; toe and finger separated when adpressed along body, adpressed forelimb reaching to eye (Table <xref ref-type="table" rid="T3">3</xref>).</p><table-wrap id="T3" position="float" orientation="portrait"><label>Table 3.</label><caption><p>Morphological comparison between <italic><tp:taxon-name><tp:taxon-name-part taxon-name-part-type="genus" reg="Scincella">Scincella</tp:taxon-name-part><tp:taxon-name-part taxon-name-part-type="species" reg="truongi">truongi</tp:taxon-name-part></tp:taxon-name></italic> sp. nov. and two similar taxa from northwestern Vietnam.</p></caption><table id="TID0E23DI" rules="all"><tbody><tr><th rowspan="2" colspan="1">Selected characters</th><th rowspan="1" colspan="1"><italic><tp:taxon-name><tp:taxon-name-part taxon-name-part-type="genus" reg="Scincella">Scincella</tp:taxon-name-part><tp:taxon-name-part taxon-name-part-type="species" reg="truongi">truongi</tp:taxon-name-part></tp:taxon-name></italic> sp. nov.</th><th rowspan="1" colspan="1">
                      <italic>
                        <tp:taxon-name><tp:taxon-name-part taxon-name-part-type="genus" reg="Scincella">S.</tp:taxon-name-part><tp:taxon-name-part taxon-name-part-type="species" reg="ouboteri">ouboteri</tp:taxon-name-part></tp:taxon-name>
                      </italic>
                    </th><th rowspan="1" colspan="1">
                      <italic>
                        <tp:taxon-name><tp:taxon-name-part taxon-name-part-type="genus" reg="Scincella">S.</tp:taxon-name-part><tp:taxon-name-part taxon-name-part-type="species" reg="ochracea">ochracea</tp:taxon-name-part></tp:taxon-name>
                      </italic>
                    </th></tr><tr><th rowspan="1" colspan="1"><italic>n</italic> = 6</th><th rowspan="1" colspan="1"><italic>n</italic> = 10</th><th rowspan="1" colspan="1"><italic>n</italic> = 15</th></tr><tr><td rowspan="1" colspan="1">
                      <abbrev xmlns:xlink="http://www.w3.org/1999/xlink" xlink:title="snout-vent length" id="ABBRID0E3BBI" xlink:type="simple">SVL</abbrev>
                    </td><td rowspan="1" colspan="1">49.0–59.4</td><td rowspan="1" colspan="1">40.9–58.6</td><td rowspan="1" colspan="1">42.3–51.0</td></tr><tr><td rowspan="1" colspan="1">
                      <abbrev xmlns:xlink="http://www.w3.org/1999/xlink" xlink:title="tail length" id="ABBRID0EOCBI" xlink:type="simple">TaL</abbrev>
                    </td><td rowspan="1" colspan="1">91.8–100.8</td><td rowspan="1" colspan="1">52.9–76.9</td><td rowspan="1" colspan="1">62.3–75.0</td></tr><tr><td rowspan="1" colspan="1">
                      <abbrev xmlns:xlink="http://www.w3.org/1999/xlink" xlink:title="distance from posterior junction of forelimb and body wall to anterior junction of hindlimb and body wall" id="ABBRID0EADBI" xlink:type="simple">AG</abbrev>
                    </td><td rowspan="1" colspan="1">25.3–34.3</td><td rowspan="1" colspan="1">22–34.3</td><td rowspan="1" colspan="1">20.8–30.0</td></tr><tr><td rowspan="1" colspan="1">
                      <abbrev xmlns:xlink="http://www.w3.org/1999/xlink" xlink:title="snout length" id="ABBRID0ESDBI" xlink:type="simple">SL</abbrev>
                    </td><td rowspan="1" colspan="1">3.6–4.2</td><td rowspan="1" colspan="1">3.5–4.3</td><td rowspan="1" colspan="1">2.4–3.4</td></tr><tr><td rowspan="1" colspan="1">
                      <abbrev xmlns:xlink="http://www.w3.org/1999/xlink" xlink:title="distance from snout to anterior border of tympanum" id="ABBRID0EEEBI" xlink:type="simple">STL</abbrev>
                    </td><td rowspan="1" colspan="1">9.3–10</td><td rowspan="1" colspan="1">8.0–10.2</td><td rowspan="1" colspan="1">7.0–8.7</td></tr><tr><td rowspan="1" colspan="1">
                      <abbrev xmlns:xlink="http://www.w3.org/1999/xlink" xlink:title="snout-forelimb length" id="ABBRID0EWEBI" xlink:type="simple">SFlL</abbrev>
                    </td><td rowspan="1" colspan="1">17.9–19.5</td><td rowspan="1" colspan="1">14.9–20.1</td><td rowspan="1" colspan="1">12.4–16.2</td></tr><tr><td rowspan="1" colspan="1">
                      <abbrev xmlns:xlink="http://www.w3.org/1999/xlink" xlink:title="distance from anterior margin of eye to posterior border of nostril" id="ABBRID0EIFBI" xlink:type="simple">END</abbrev>
                    </td><td rowspan="1" colspan="1">2.4–2.7</td><td rowspan="1" colspan="1">2.1–2.6</td><td rowspan="1" colspan="1">1.8–2.2</td></tr><tr><td rowspan="1" colspan="1">
                      <abbrev xmlns:xlink="http://www.w3.org/1999/xlink" xlink:title="eye length" id="ABBRID0E1FBI" xlink:type="simple">EL</abbrev>
                    </td><td rowspan="1" colspan="1">2.7–3.2</td><td rowspan="1" colspan="1">2.2–3.0</td><td rowspan="1" colspan="1">1.7–2.9</td></tr><tr><td rowspan="1" colspan="1">
                      <abbrev xmlns:xlink="http://www.w3.org/1999/xlink" xlink:title="head length" id="ABBRID0EMGBI" xlink:type="simple">HL</abbrev>
                    </td><td rowspan="1" colspan="1">8.8–9.6</td><td rowspan="1" colspan="1">7.8–9.5</td><td rowspan="1" colspan="1">6.9–8.2</td></tr><tr><td rowspan="1" colspan="1">
                      <abbrev xmlns:xlink="http://www.w3.org/1999/xlink" xlink:title="head width" id="ABBRID0E5GBI" xlink:type="simple">HW</abbrev>
                    </td><td rowspan="1" colspan="1">5.9–7.1</td><td rowspan="1" colspan="1">5.4–7.5</td><td rowspan="1" colspan="1">4.8–5.8</td></tr><tr><td rowspan="1" colspan="1">
                      <abbrev xmlns:xlink="http://www.w3.org/1999/xlink" xlink:title="head height" id="ABBRID0EQHBI" xlink:type="simple">HH</abbrev>
                    </td><td rowspan="1" colspan="1">4.7–5.5</td><td rowspan="1" colspan="1">4.0–5.3</td><td rowspan="1" colspan="1">3.6–4.4</td></tr><tr><td rowspan="1" colspan="1">
                      <abbrev xmlns:xlink="http://www.w3.org/1999/xlink" xlink:title="maximum diameter of tympanum" id="ABBRID0ECIBI" xlink:type="simple">TYD</abbrev>
                    </td><td rowspan="1" colspan="1">1.3–1.5</td><td rowspan="1" colspan="1">1.5–2.0</td><td rowspan="1" colspan="1">1.3–1.6</td></tr><tr><td rowspan="1" colspan="1">
                      <abbrev xmlns:xlink="http://www.w3.org/1999/xlink" xlink:title="forelimb length" id="ABBRID0EUIBI" xlink:type="simple">FlL</abbrev>
                    </td><td rowspan="1" colspan="1">12.3–13.6</td><td rowspan="1" colspan="1">9.9–13.5</td><td rowspan="1" colspan="1">7.6–10.4</td></tr><tr><td rowspan="1" colspan="1">
                      <abbrev xmlns:xlink="http://www.w3.org/1999/xlink" xlink:title="hindlimb length" id="ABBRID0EGJBI" xlink:type="simple">HlL</abbrev>
                    </td><td rowspan="1" colspan="1">17.3–19.6</td><td rowspan="1" colspan="1">16.4–19.5</td><td rowspan="1" colspan="1">13.9–16.6</td></tr><tr><td rowspan="1" colspan="4">
                      <bold>Scalation</bold>
                    </td></tr><tr><td rowspan="1" colspan="1">Supraoculars</td><td rowspan="1" colspan="1">4</td><td rowspan="1" colspan="1">4</td><td rowspan="1" colspan="1">4</td></tr><tr><td rowspan="1" colspan="1">Nuchals</td><td rowspan="1" colspan="1">3</td><td rowspan="1" colspan="1">2–4</td><td rowspan="1" colspan="1">0–3</td></tr><tr><td rowspan="1" colspan="1">Loreals</td><td rowspan="1" colspan="1">2</td><td rowspan="1" colspan="1">2</td><td rowspan="1" colspan="1">2</td></tr><tr><td rowspan="1" colspan="1">Supraciliaries</td><td rowspan="1" colspan="1">7</td><td rowspan="1" colspan="1">7</td><td rowspan="1" colspan="1">7–8</td></tr><tr><td rowspan="1" colspan="1">Primary temporals</td><td rowspan="1" colspan="1">2</td><td rowspan="1" colspan="1">2</td><td rowspan="1" colspan="1">1</td></tr><tr><td rowspan="1" colspan="1">Secondary temporals</td><td rowspan="1" colspan="1">2</td><td rowspan="1" colspan="1">2</td><td rowspan="1" colspan="1">2</td></tr><tr><td rowspan="1" colspan="1">Supralabials (R/L)</td><td rowspan="1" colspan="1">7–8</td><td rowspan="1" colspan="1">7</td><td rowspan="1" colspan="1">7–8</td></tr><tr><td rowspan="1" colspan="1">Auricular lobules</td><td rowspan="1" colspan="1"/><td rowspan="1" colspan="1">3–4</td><td rowspan="1" colspan="1">3–4</td></tr><tr><td rowspan="1" colspan="1">Infralabials</td><td rowspan="1" colspan="1">6–7</td><td rowspan="1" colspan="1">6–7</td><td rowspan="1" colspan="1">5–6</td></tr><tr><td rowspan="1" colspan="1">Chin shields (pairs)</td><td rowspan="1" colspan="1">3</td><td rowspan="1" colspan="1">3</td><td rowspan="1" colspan="1">3</td></tr><tr><td rowspan="1" colspan="1">Midbody scale rows</td><td rowspan="1" colspan="1">28</td><td rowspan="1" colspan="1">32</td><td rowspan="1" colspan="1">30–32</td></tr><tr><td rowspan="1" colspan="1">Paravertebral scales</td><td rowspan="1" colspan="1">60–67</td><td rowspan="1" colspan="1">65–73</td><td rowspan="1" colspan="1">61–67</td></tr><tr><td rowspan="1" colspan="1">Ventrals in transverse rows</td><td rowspan="1" colspan="1">60–70</td><td rowspan="1" colspan="1">65–71</td><td rowspan="1" colspan="1">66–71</td></tr><tr><td rowspan="1" colspan="1">Precloacals (enlarged)</td><td rowspan="1" colspan="1">4</td><td rowspan="1" colspan="1">4</td><td rowspan="1" colspan="1">4–4</td></tr><tr><td rowspan="1" colspan="1">Lamellae on finger IV</td><td rowspan="1" colspan="1">10</td><td rowspan="1" colspan="1">10–12</td><td rowspan="1" colspan="1">9–11</td></tr><tr><td rowspan="1" colspan="1">Lamellae on toe IV</td><td rowspan="1" colspan="1">13–15</td><td rowspan="1" colspan="1">18–20</td><td rowspan="1" colspan="1">15–17</td></tr></tbody></table></table-wrap></tp:treatment-sec><tp:treatment-sec sec-type="Coloration in life" id="SECID0EKQBI"><title>Coloration in life.</title><p>Dorsal surface of body and tail bronze brown with black spots; a dark stripe running from nostril to eye and extending from posterior margin of eye along upper part of flank and tail middle; lateral side of the head and flank with a few white spots; chin, throat and venter cream, outer edge of ventral scales dark grey; underside of fore and hind limbs lightly brown; ventral surface of tail greyish cream (Figs <xref ref-type="fig" rid="F3">3</xref>, <xref ref-type="fig" rid="F6">6</xref>, <xref ref-type="fig" rid="F7">7</xref>).</p></tp:treatment-sec><tp:treatment-sec sec-type="variation" id="SECID0E3QBI"><title>Variation.</title><p><abbrev xmlns:xlink="http://www.w3.org/1999/xlink" content-type="institution" xlink:title="Institute of Ecology and Biological Resources" id="ABBRID0ECRBI" xlink:type="simple">IEBR</abbrev> R.6330 has 7/8 supralabials; infralabials 6/6 in paratype (<abbrev xmlns:xlink="http://www.w3.org/1999/xlink" content-type="institution" xlink:title="University of Science" id="ABBRID0EHRBI" xlink:type="simple">HUS</abbrev>.2024.04); paravertebral scales 60 in <abbrev xmlns:xlink="http://www.w3.org/1999/xlink" content-type="institution" xlink:title="Institute of Ecology and Biological Resources" id="ABBRID0EMRBI" xlink:type="simple">IEBR</abbrev> R.6330, 65 in <abbrev xmlns:xlink="http://www.w3.org/1999/xlink" content-type="institution" xlink:title="University of Science" id="ABBRID0ERRBI" xlink:type="simple">HUS</abbrev>.2024.01 and <abbrev xmlns:xlink="http://www.w3.org/1999/xlink" content-type="institution" xlink:title="University of Science" id="ABBRID0EWRBI" xlink:type="simple">HUS</abbrev>.2024.03, 63 in <abbrev xmlns:xlink="http://www.w3.org/1999/xlink" content-type="institution" xlink:title="University of Science" id="ABBRID0E2RBI" xlink:type="simple">HUS</abbrev>.2024.02, 66 in <abbrev xmlns:xlink="http://www.w3.org/1999/xlink" content-type="institution" xlink:title="University of Science" id="ABBRID0EASBI" xlink:type="simple">HUS</abbrev>.2024.04; ventrals in transverse rows 60 in <abbrev xmlns:xlink="http://www.w3.org/1999/xlink" content-type="institution" xlink:title="Institute of Ecology and Biological Resources" id="ABBRID0EFSBI" xlink:type="simple">IEBR</abbrev> R.6330, 64 in <abbrev xmlns:xlink="http://www.w3.org/1999/xlink" content-type="institution" xlink:title="University of Science" id="ABBRID0EKSBI" xlink:type="simple">HUS</abbrev>.2024.01 and <abbrev xmlns:xlink="http://www.w3.org/1999/xlink" content-type="institution" xlink:title="University of Science" id="ABBRID0EPSBI" xlink:type="simple">HUS</abbrev>.2024.04, 70 in <abbrev xmlns:xlink="http://www.w3.org/1999/xlink" content-type="institution" xlink:title="University of Science" id="ABBRID0EUSBI" xlink:type="simple">HUS</abbrev>.2024.02, 65 in <abbrev xmlns:xlink="http://www.w3.org/1999/xlink" content-type="institution" xlink:title="University of Science" id="ABBRID0EZSBI" xlink:type="simple">HUS</abbrev>.2024.03; lamellae on toe IV 14 in <abbrev xmlns:xlink="http://www.w3.org/1999/xlink" content-type="institution" xlink:title="Institute of Ecology and Biological Resources" id="ABBRID0E5SBI" xlink:type="simple">IEBR</abbrev> R.6330, 64 in <abbrev xmlns:xlink="http://www.w3.org/1999/xlink" content-type="institution" xlink:title="University of Science" id="ABBRID0EDTBI" xlink:type="simple">HUS</abbrev>.2024.01 and <abbrev xmlns:xlink="http://www.w3.org/1999/xlink" content-type="institution" xlink:title="University of Science" id="ABBRID0EITBI" xlink:type="simple">HUS</abbrev>.2024.02, 15 in <abbrev xmlns:xlink="http://www.w3.org/1999/xlink" content-type="institution" xlink:title="University of Science" id="ABBRID0ENTBI" xlink:type="simple">HUS</abbrev>.2024.04, 13 in <abbrev xmlns:xlink="http://www.w3.org/1999/xlink" content-type="institution" xlink:title="University of Science" id="ABBRID0ESTBI" xlink:type="simple">HUS</abbrev>.2024.03.</p></tp:treatment-sec><tp:treatment-sec sec-type="distribution" id="SECID0EXTBI"><title>Distribution.</title><p><italic><tp:taxon-name><tp:taxon-name-part taxon-name-part-type="genus" reg="Scincella">Scincella</tp:taxon-name-part><tp:taxon-name-part taxon-name-part-type="species" reg="truongi">truongi</tp:taxon-name-part></tp:taxon-name></italic> sp. nov. is currently known only from the type locality in Son La Province, Vietnam (Fig. <xref ref-type="fig" rid="F1">1</xref>).</p></tp:treatment-sec><tp:treatment-sec sec-type="natural history" id="SECID0EMUBI"><title>Natural history.</title><p>Specimens were found on the ground in leaf litter of evergreen forest during the daytime between 8:00 and 16:00. The surrounding habitat was evergreen forest with large, medium, and small hardwoods mixed with shrubs. Air temperatures at the sites ranged from 26.0–34.0 °C and relative humidity was 50–70%. Other reptile species encountered at the sites included <italic><tp:taxon-name><tp:taxon-name-part taxon-name-part-type="genus" reg="Acanthosaura">Acanthosaura</tp:taxon-name-part><tp:taxon-name-part taxon-name-part-type="species" reg="lepidogaster">lepidogaster</tp:taxon-name-part></tp:taxon-name></italic> (Cuvier), <italic><tp:taxon-name><tp:taxon-name-part taxon-name-part-type="genus" reg="Sphenomorphus">Sphenomorphus</tp:taxon-name-part><tp:taxon-name-part taxon-name-part-type="species" reg="indicus">indicus</tp:taxon-name-part></tp:taxon-name></italic> (Gray), and <italic><tp:taxon-name><tp:taxon-name-part taxon-name-part-type="genus" reg="Pareas">Pareas</tp:taxon-name-part><tp:taxon-name-part taxon-name-part-type="species" reg="hamptoni">hamptoni</tp:taxon-name-part></tp:taxon-name></italic> (Boulenger).</p></tp:treatment-sec><tp:treatment-sec sec-type="etymology" id="SECID0ETVBI"><title>Etymology.</title><p>We name the new species in honor of Prof. Dr. Truong Quang Nguyen from the Institute of Ecology and Biological Resources, Vietnam Academy of Science and Technology, in recognition of his great contributions to the herpetofaunal exploration of the Indochina region. We recommend “Truong’s Smooth Skink” as the common English name and “Thằn lằn cổ trường” as the common name in Vietnamese for the new species.</p></tp:treatment-sec><tp:treatment-sec sec-type="comparisons" id="SECID0EYVBI"><title>Comparisons.</title><p>We compared the new species with other known taxa in the genus <italic><tp:taxon-name><tp:taxon-name-part taxon-name-part-type="genus" reg="Scincella">Scincella</tp:taxon-name-part></tp:taxon-name></italic> from Asia based on examination of specimens and data obtained from the literature.</p><p>Morphologically, the new species resembles <italic><tp:taxon-name><tp:taxon-name-part taxon-name-part-type="genus" reg="Scincella">Scincella</tp:taxon-name-part><tp:taxon-name-part taxon-name-part-type="species" reg="ochracea">ochracea</tp:taxon-name-part></tp:taxon-name></italic> and <italic><tp:taxon-name><tp:taxon-name-part taxon-name-part-type="genus" reg="Scincella">S.</tp:taxon-name-part><tp:taxon-name-part taxon-name-part-type="species" reg="ouboteri">ouboteri</tp:taxon-name-part></tp:taxon-name></italic> two other species known from northwestern Vietnam. However, they are distinguished from <italic><tp:taxon-name><tp:taxon-name-part taxon-name-part-type="genus" reg="Scincella">S.</tp:taxon-name-part><tp:taxon-name-part taxon-name-part-type="species" reg="ochracea">ochracea</tp:taxon-name-part></tp:taxon-name></italic> by having a larger size in the new species (males with maximum <abbrev xmlns:xlink="http://www.w3.org/1999/xlink" xlink:title="snout-vent length" id="ABBRID0EIXBI" xlink:type="simple">SVL</abbrev> 49.0 mm, <italic>n</italic> = 1 vs 45.4 mm, <italic>n</italic> = 7 and females with maximum <abbrev xmlns:xlink="http://www.w3.org/1999/xlink" xlink:title="snout-vent length" id="ABBRID0EQXBI" xlink:type="simple">SVL</abbrev> 59.4 mm, <italic>n</italic> = 4 vs 51.0 mm, <italic>n</italic> = 8), external ear opening without lobules (vs present), prefrontal in separate (vs contact), fewer midbody scale rows (28 vs 30–32), fewer lamellae beneath toe IV (13–15 vs 15–17), and different dorsal color pattern (dorsum with black spots vs with a dark discontinuous stripe) and from <italic><tp:taxon-name><tp:taxon-name-part taxon-name-part-type="genus" reg="Scincella">S.</tp:taxon-name-part><tp:taxon-name-part taxon-name-part-type="species" reg="ouboteri">ouboteri</tp:taxon-name-part></tp:taxon-name></italic> by having fewer midbody scale rows (28 vs 30–32), fewer lamellae beneath toe IV (13–15 vs 18–20), toes separating fingers when limbs adpressed along body (vs overlap), and different dorsal color pattern (dorsum with black spots vs with two silver grey stripes, wide dark stripes) (Table <xref ref-type="table" rid="T3">3</xref>).</p><p><italic><tp:taxon-name><tp:taxon-name-part taxon-name-part-type="genus" reg="Scincella">Scincella</tp:taxon-name-part><tp:taxon-name-part taxon-name-part-type="species" reg="truongi">truongi</tp:taxon-name-part></tp:taxon-name></italic> sp. nov. has two primary temporals and thus differs from the following species in the genus <italic><tp:taxon-name><tp:taxon-name-part taxon-name-part-type="genus" reg="Scincella">Scincella</tp:taxon-name-part></tp:taxon-name></italic>: <italic><tp:taxon-name><tp:taxon-name-part taxon-name-part-type="genus" reg="Scincella">S.</tp:taxon-name-part><tp:taxon-name-part taxon-name-part-type="species" reg="apraefrontalis">apraefrontalis</tp:taxon-name-part></tp:taxon-name></italic>, <italic><tp:taxon-name><tp:taxon-name-part taxon-name-part-type="genus" reg="Scincella">S.</tp:taxon-name-part><tp:taxon-name-part taxon-name-part-type="species" reg="baraensis">baraensis</tp:taxon-name-part></tp:taxon-name></italic>, <italic><tp:taxon-name><tp:taxon-name-part taxon-name-part-type="genus" reg="Scincella">S.</tp:taxon-name-part><tp:taxon-name-part taxon-name-part-type="species" reg="darevskii">darevskii</tp:taxon-name-part></tp:taxon-name></italic>, <italic><tp:taxon-name><tp:taxon-name-part taxon-name-part-type="genus" reg="Scincella">S.</tp:taxon-name-part><tp:taxon-name-part taxon-name-part-type="species" reg="devorator">devorator</tp:taxon-name-part></tp:taxon-name></italic>, <italic><tp:taxon-name><tp:taxon-name-part taxon-name-part-type="genus" reg="Scincella">S.</tp:taxon-name-part><tp:taxon-name-part taxon-name-part-type="species" reg="melanosticta">melanosticta</tp:taxon-name-part></tp:taxon-name></italic>, <italic><tp:taxon-name><tp:taxon-name-part taxon-name-part-type="genus" reg="Scincella">S.</tp:taxon-name-part><tp:taxon-name-part taxon-name-part-type="species" reg="monticola">monticola</tp:taxon-name-part></tp:taxon-name></italic>, <italic><tp:taxon-name><tp:taxon-name-part taxon-name-part-type="genus" reg="Scincella">S.</tp:taxon-name-part><tp:taxon-name-part taxon-name-part-type="species" reg="punctatolineata">punctatolineata</tp:taxon-name-part></tp:taxon-name></italic>, and <italic><tp:taxon-name><tp:taxon-name-part taxon-name-part-type="genus" reg="Scincella">S.</tp:taxon-name-part><tp:taxon-name-part taxon-name-part-type="species" reg="rara">rara</tp:taxon-name-part></tp:taxon-name></italic>, which have only one primary temporal. The new species has toes not reaching fingers when limbs being adpressed along body, which differs from the following species, where toes and fingers do overlap: <italic><tp:taxon-name><tp:taxon-name-part taxon-name-part-type="genus" reg="Scincella">S.</tp:taxon-name-part><tp:taxon-name-part taxon-name-part-type="species" reg="baraensis">baraensis</tp:taxon-name-part></tp:taxon-name></italic>, <italic><tp:taxon-name><tp:taxon-name-part taxon-name-part-type="genus" reg="Scincella">S.</tp:taxon-name-part><tp:taxon-name-part taxon-name-part-type="species" reg="badenensis">badenensis</tp:taxon-name-part></tp:taxon-name></italic>, <italic><tp:taxon-name><tp:taxon-name-part taxon-name-part-type="genus" reg="Scincella">S.</tp:taxon-name-part><tp:taxon-name-part taxon-name-part-type="species" reg="dunan">dunan</tp:taxon-name-part></tp:taxon-name></italic>, <italic><tp:taxon-name><tp:taxon-name-part taxon-name-part-type="genus" reg="Scincella">S.</tp:taxon-name-part><tp:taxon-name-part taxon-name-part-type="species" reg="formosensis">formosensis</tp:taxon-name-part></tp:taxon-name></italic>, <italic><tp:taxon-name><tp:taxon-name-part taxon-name-part-type="genus" reg="Scincella">S.</tp:taxon-name-part><tp:taxon-name-part taxon-name-part-type="species" reg="macrotis">macrotis</tp:taxon-name-part></tp:taxon-name></italic>, <italic><tp:taxon-name><tp:taxon-name-part taxon-name-part-type="genus" reg="Scincella">S.</tp:taxon-name-part><tp:taxon-name-part taxon-name-part-type="species" reg="melanosticta">melanosticta</tp:taxon-name-part></tp:taxon-name></italic>, <italic><tp:taxon-name><tp:taxon-name-part taxon-name-part-type="genus" reg="Scincella">S.</tp:taxon-name-part><tp:taxon-name-part taxon-name-part-type="species" reg="reevesii">reevesii</tp:taxon-name-part></tp:taxon-name></italic>, and <italic><tp:taxon-name><tp:taxon-name-part taxon-name-part-type="genus" reg="Scincella">S.</tp:taxon-name-part><tp:taxon-name-part taxon-name-part-type="species" reg="rupicola">rupicola</tp:taxon-name-part></tp:taxon-name></italic>. In addition, the new species has the external ear opening without lobules and thus differs from the following taxa (external ear opening with lobules): <italic><tp:taxon-name><tp:taxon-name-part taxon-name-part-type="genus" reg="Scincella">S.</tp:taxon-name-part><tp:taxon-name-part taxon-name-part-type="species" reg="boettgeri">boettgeri</tp:taxon-name-part></tp:taxon-name></italic>, <italic><tp:taxon-name><tp:taxon-name-part taxon-name-part-type="genus" reg="Scincella">S.</tp:taxon-name-part><tp:taxon-name-part taxon-name-part-type="species" reg="darevskii">darevskii</tp:taxon-name-part></tp:taxon-name></italic>, <italic><tp:taxon-name><tp:taxon-name-part taxon-name-part-type="genus" reg="Scincella">S.</tp:taxon-name-part><tp:taxon-name-part taxon-name-part-type="species" reg="ouboteri">ouboteri</tp:taxon-name-part></tp:taxon-name></italic>, and <italic><tp:taxon-name><tp:taxon-name-part taxon-name-part-type="genus" reg="Scincella">S.</tp:taxon-name-part><tp:taxon-name-part taxon-name-part-type="species" reg="reevesii">reevesii</tp:taxon-name-part></tp:taxon-name></italic>.</p><p>The new species differs from <italic><tp:taxon-name><tp:taxon-name-part taxon-name-part-type="genus" reg="Scincella">S.</tp:taxon-name-part><tp:taxon-name-part taxon-name-part-type="species" reg="apraefrontalis">apraefrontalis</tp:taxon-name-part></tp:taxon-name></italic> by having more midbody scale rows (28 vs 18), more paravertebral scales (60–67 vs 52), more ventral scales (60–70 vs 50), dorsal scales not enlarged (vs distinctly enlarged), more lamellae beneath toe IV (13–15 vs 8 or 9), and the presence of prefrontal (vs absent); from <italic><tp:taxon-name><tp:taxon-name-part taxon-name-part-type="genus" reg="Scincella">S.</tp:taxon-name-part><tp:taxon-name-part taxon-name-part-type="species" reg="baraensis">baraensis</tp:taxon-name-part></tp:taxon-name></italic> by having fewer dorsal scale rows on back (6 vs 8), fewer midbody scale rows (28 vs 30), and fewer lamellae beneath toe IV (13–15 vs 18–20); from <italic><tp:taxon-name><tp:taxon-name-part taxon-name-part-type="genus" reg="Scincella">S.</tp:taxon-name-part><tp:taxon-name-part taxon-name-part-type="species" reg="badenensis">badenensis</tp:taxon-name-part></tp:taxon-name></italic> by having more nuchal pairs (3 vs 0–1), fewer midbody scale rows (28 vs 32–36), and fewer lamellae beneath toe IV (13–15 vs 18–20); from <italic><tp:taxon-name><tp:taxon-name-part taxon-name-part-type="genus" reg="Scincella">S.</tp:taxon-name-part><tp:taxon-name-part taxon-name-part-type="species" reg="barbouri">barbouri</tp:taxon-name-part></tp:taxon-name></italic> by having fewer paravertebral scale (60–67 vs 70–79) and fewer nuchal pairs (3 vs 4 or 5), and more supraciliaries (7 or 8 vs 5 or 6); from <italic><tp:taxon-name><tp:taxon-name-part taxon-name-part-type="genus" reg="Scincella">S.</tp:taxon-name-part><tp:taxon-name-part taxon-name-part-type="species" reg="boettgeri">boettgeri</tp:taxon-name-part></tp:taxon-name></italic> by having more nuchal pairs (3 vs 2); from <italic><tp:taxon-name><tp:taxon-name-part taxon-name-part-type="genus" reg="Scincella">S.</tp:taxon-name-part><tp:taxon-name-part taxon-name-part-type="species" reg="capitanea">capitanea</tp:taxon-name-part></tp:taxon-name></italic> by having fewer midbody scale rows (28 vs 30–32) and smaller body size (49.0–59.4 mm vs 78.5 mm); from <italic><tp:taxon-name><tp:taxon-name-part taxon-name-part-type="genus" reg="Scincella">S.</tp:taxon-name-part><tp:taxon-name-part taxon-name-part-type="species" reg="darevskii">darevskii</tp:taxon-name-part></tp:taxon-name></italic> by having fewer lamellae beneath toe IV (13–15 vs 17) and fewer supraoculars (4 vs 5); from <italic><tp:taxon-name><tp:taxon-name-part taxon-name-part-type="genus" reg="Scincella">S.</tp:taxon-name-part><tp:taxon-name-part taxon-name-part-type="species" reg="devorator">devorator</tp:taxon-name-part></tp:taxon-name></italic> by having fewer lamellae beneath toe IV (13–15 vs 17–19) and different dorsal color pattern (dorsum with black spots vs with two silver grey stripes, wide dark stripes); from <italic><tp:taxon-name><tp:taxon-name-part taxon-name-part-type="genus" reg="Scincella">S.</tp:taxon-name-part><tp:taxon-name-part taxon-name-part-type="species" reg="doriae">doriae</tp:taxon-name-part></tp:taxon-name></italic> by having fewer nuchal pairs (3 vs 4 or 5) and fewer midbody scale rows (28 vs 30–32); from <italic><tp:taxon-name><tp:taxon-name-part taxon-name-part-type="genus" reg="Scincella">S.</tp:taxon-name-part><tp:taxon-name-part taxon-name-part-type="species" reg="dunan">dunan</tp:taxon-name-part></tp:taxon-name></italic> by having prefrontal in separate (vs contact) and and different dorsal color pattern (dorsum with a few black spots vs with many black spots); from <italic><tp:taxon-name><tp:taxon-name-part taxon-name-part-type="genus" reg="Scincella">S.</tp:taxon-name-part><tp:taxon-name-part taxon-name-part-type="species" reg="huanrenensis">huanrenensis</tp:taxon-name-part></tp:taxon-name></italic> by having fewer ventral scales (60–70 vs 75–89); from <italic><tp:taxon-name><tp:taxon-name-part taxon-name-part-type="genus" reg="Scincella">S.</tp:taxon-name-part><tp:taxon-name-part taxon-name-part-type="species" reg="liangshanensis">liangshanensis</tp:taxon-name-part></tp:taxon-name></italic> by having different dorsal color pattern (dorsal surface bronze brown with black spots (vs light brown with central dark brown) and more midbody scale rows (28 vs 23–27); from <italic><tp:taxon-name><tp:taxon-name-part taxon-name-part-type="genus" reg="Scincella">S.</tp:taxon-name-part><tp:taxon-name-part taxon-name-part-type="species" reg="macrotis">macrotis</tp:taxon-name-part></tp:taxon-name></italic> by having more nuchal scales (3 pairs vs 2) and fewer midbody scale rows (28 vs 31 or 32); from <italic><tp:taxon-name><tp:taxon-name-part taxon-name-part-type="genus" reg="Scincella">S.</tp:taxon-name-part><tp:taxon-name-part taxon-name-part-type="species" reg="melanosticta">melanosticta</tp:taxon-name-part></tp:taxon-name></italic> by the presence of nuchal scales (3 pairs vs absent), fewer lamellae beneath toe IV (13–15 vs 16–22), fewer midbody scale rows (28 vs 34–38), and fewer dorsal scale rows on back (6 vs 10); from <italic><tp:taxon-name><tp:taxon-name-part taxon-name-part-type="genus" reg="Scincella">S.</tp:taxon-name-part><tp:taxon-name-part taxon-name-part-type="species" reg="modesta">modesta</tp:taxon-name-part></tp:taxon-name></italic> by having more supraciliaries (7 or 8 vs 5–7), upper margin of lateral longitudinal striation relatively straight (vs wavy); prefrontal in separate (vs contact), and different lateral color pattern (upper margin of lateral with a dark stripe vs lateral dark with light spots); from <italic><tp:taxon-name><tp:taxon-name-part taxon-name-part-type="genus" reg="Scincella">S.</tp:taxon-name-part><tp:taxon-name-part taxon-name-part-type="species" reg="monticola">monticola</tp:taxon-name-part></tp:taxon-name></italic> by having more midbody scale rows (28 vs 22–26), more paravertebral scales (60–67 vs 52–59), more dorsal scale rows on back (6 vs 4), and more ventral scales (60–70 vs 52–58); from <italic><tp:taxon-name><tp:taxon-name-part taxon-name-part-type="genus" reg="Scincella">S.</tp:taxon-name-part><tp:taxon-name-part taxon-name-part-type="species" reg="nigrofasciata">nigrofasciata</tp:taxon-name-part></tp:taxon-name></italic> by having more nuchal scales (3 pairs vs 0 or 1), fewer midbody scale rows (28 vs 32–33), and fewer dorsal scale rows on back (6 vs 8); from <italic><tp:taxon-name><tp:taxon-name-part taxon-name-part-type="genus" reg="Scincella">S.</tp:taxon-name-part><tp:taxon-name-part taxon-name-part-type="species" reg="potanini">potanini</tp:taxon-name-part></tp:taxon-name></italic> by having more midbody scale rows (28 vs 27) and fewer lamellae beneath toe IV (13–15 vs 17); from <italic><tp:taxon-name><tp:taxon-name-part taxon-name-part-type="genus" reg="Scincella">S.</tp:taxon-name-part><tp:taxon-name-part taxon-name-part-type="species" reg="przewalskii">przewalskii</tp:taxon-name-part></tp:taxon-name></italic> by having more supralabials (7 vs 6), fewer midbody scale rows (28 vs 32–34), and fewer lamellae beneath toe IV (13–15 vs 17); from <italic><tp:taxon-name><tp:taxon-name-part taxon-name-part-type="genus" reg="Scincella">S.</tp:taxon-name-part><tp:taxon-name-part taxon-name-part-type="species" reg="punctatolineata">punctatolineata</tp:taxon-name-part></tp:taxon-name></italic> by having larger body size (<abbrev xmlns:xlink="http://www.w3.org/1999/xlink" xlink:title="snout-vent length" id="ABBRID0EVGCI" xlink:type="simple">SVL</abbrev> 49.0–59.4 mm vs 37.6–40.2 mm) and more nuchal scales (3 pairs vs 0–2); from <italic><tp:taxon-name><tp:taxon-name-part taxon-name-part-type="genus" reg="Scincella">S.</tp:taxon-name-part><tp:taxon-name-part taxon-name-part-type="species" reg="rara">rara</tp:taxon-name-part></tp:taxon-name></italic> by having more midbody scale rows (28 vs 24), more paravertebral scales (60–67 vs 53), and a single row of lamellae beneath toes II–IV (vs double rows); from <italic><tp:taxon-name><tp:taxon-name-part taxon-name-part-type="genus" reg="Scincella">S.</tp:taxon-name-part><tp:taxon-name-part taxon-name-part-type="species" reg="reevesii">reevesii</tp:taxon-name-part></tp:taxon-name></italic> by the presence of nuchals scales (3 pairs vs 0 or 1), fewer midbody scale rows (28 vs 29–35), and fewer dorsal scale rows on back (6 vs 8); from <italic><tp:taxon-name><tp:taxon-name-part taxon-name-part-type="genus" reg="Scincella">S.</tp:taxon-name-part><tp:taxon-name-part taxon-name-part-type="species" reg="rufocaudata">rufocaudata</tp:taxon-name-part></tp:taxon-name></italic> by the presence of nuchal scales (3 pairs vs absent), fewer dorsal scale rows on back (6 vs 10), and fewer midbody scale rows (28 vs 30–34); from <italic><tp:taxon-name><tp:taxon-name-part taxon-name-part-type="genus" reg="Scincella">S.</tp:taxon-name-part><tp:taxon-name-part taxon-name-part-type="species" reg="rupicola">rupicola</tp:taxon-name-part></tp:taxon-name></italic> by having fewer midbody scale rows (28 vs 34–36), fewer dorsal scale rows on back (6 vs 8), and the presence of nuchals scales (3 pairs vs 0 or 1); from <italic><tp:taxon-name><tp:taxon-name-part taxon-name-part-type="genus" reg="Scincella">S.</tp:taxon-name-part><tp:taxon-name-part taxon-name-part-type="species" reg="schmidti">schmidti</tp:taxon-name-part></tp:taxon-name></italic> by having more midbody scale rows (28 vs 26) and more lamellae beneath toe IV (13–15 vs 11); from <italic><tp:taxon-name><tp:taxon-name-part taxon-name-part-type="genus" reg="Scincella">S.</tp:taxon-name-part><tp:taxon-name-part taxon-name-part-type="species" reg="tsinlingensis">tsinlingensis</tp:taxon-name-part></tp:taxon-name></italic> by having fewer paravertebral scales (60–67 vs 70–90) and fewer ventral scales (60–70 vs 70–90); from <italic><tp:taxon-name><tp:taxon-name-part taxon-name-part-type="genus" reg="Scincella">S.</tp:taxon-name-part><tp:taxon-name-part taxon-name-part-type="species" reg="vandenburghi">vandenburghi</tp:taxon-name-part></tp:taxon-name></italic> by having more lamellae beneath toe IV (13–15 vs 12) and upper margin of lateral longitudinal striation relatively straight (vs wavy); from <italic><tp:taxon-name><tp:taxon-name-part taxon-name-part-type="genus" reg="Scincella">S.</tp:taxon-name-part><tp:taxon-name-part taxon-name-part-type="species" reg="victoriana">victoriana</tp:taxon-name-part></tp:taxon-name></italic> by having more midbody scale rows (28 vs 26) and dorsal scales smooth (vs keeled); and from <italic><tp:taxon-name><tp:taxon-name-part taxon-name-part-type="genus" reg="Scincella">S.</tp:taxon-name-part><tp:taxon-name-part taxon-name-part-type="species" reg="wangyuezhaoi">wangyuezhaoi</tp:taxon-name-part></tp:taxon-name></italic> by having fewer ventral scales (60–70 vs 71–89) and different dorsal color pattern (bronze-brown with black spots vs dark bronze-brown).</p></tp:treatment-sec><tp:treatment-sec><!--Section generated to contain objects referenced in tp:taxon-treatment.--><fig id="F1" position="float" orientation="portrait"><object-id xmlns:xlink="http://www.w3.org/1999/xlink" content-type="doi" xlink:type="simple">10.3897/zookeys.1226.139655.figure1</object-id><object-id xmlns:xlink="http://www.w3.org/1999/xlink" content-type="arpha" xlink:type="simple">75E13162-3492-5271-92AA-0D0DA4462829</object-id><label>Figure 1.</label><caption><p>Map showing the type locality of <italic><tp:taxon-name><tp:taxon-name-part taxon-name-part-type="genus" reg="Scincella">Scincella</tp:taxon-name-part><tp:taxon-name-part taxon-name-part-type="species" reg="truongi">truongi</tp:taxon-name-part></tp:taxon-name></italic> sp. nov. in Son La Province, Vietnam</p></caption><graphic xmlns:xlink="http://www.w3.org/1999/xlink" xlink:href="zookeys-1226-319_article-139655__-g001.jpg" position="float" orientation="portrait" xlink:type="simple" id="oo_1246774.jpg"><uri content-type="original_file" xlink:type="simple">https://binary.pensoft.net/fig/1246774</uri></graphic></fig></tp:treatment-sec></tp:taxon-treatment>
